# Supplementary material for: Nrp1 Signaling Reprograms Glutathione Metabolism to Drive Mitochondrial Dysfunction in Severe Asthma
Source: Antioxidants (Basel). 2026 Apr 8;15(4):463. doi: 10.3390/antiox15040463 (PMC13114205; doi:10.3390/antiox15040463)
Supplement: Supplementary file 1 [file antioxidants-15-00463-s001.zip]

Archive with 6 entries (6 files):
- Reagents.pdf
- Supplemental methods.pdf
- Tables S1 to S7.pdf
- Video S1(olopatadine 80-100ns).mp4
- Video S2(dabrafenib 80-100ns).mp4
- Figures S1 to S8.pdf
